# Supplementary material for: Sequence Alignment-Based Prediction of Myosin 7A: Structural Implications and Protein Interactions
Source: Int J Mol Sci. 2024 Mar 16;25(6):3365. doi: 10.3390/ijms25063365 (PMC10970253; doi:10.3390/ijms25063365)
Supplement: Supplementary file 1 [file ijms-25-03365-s001.zip]

Archive with 1 entries (1 files):
- ijms-2884730-supplementary.pdf
